# Supplementary material for: Identification, Characterization, and Expression Patterns of TCP Genes and microRNA319 in Cotton
Source: Int J Mol Sci. 2018 Nov 20;19(11):3655. doi: 10.3390/ijms19113655 (PMC6274894; doi:10.3390/ijms19113655)
Supplement: Supplementary file 1 [file ijms-19-03655-s001.zip]

Archive with 7 entries (6 files):
- ijms-381771-supplementary/
- ijms-381771-supplementary/Figure S1. Locations of TCP genes on G. hirsutum chromosomes.tif
- ijms-381771-supplementary/Figure S2. Structural analysis of G. hirsutum TCP transcription factors.tif
- ijms-381771-supplementary/Figure S3. Multiple sequence alignment of G. hirsutum TCP transcription factors.tif
- ijms-381771-supplementary/ijms-381771-supplementary.docx
- ijms-381771-supplementary/Table S1 Characteristics of TCP genes from cotton..docx
- ijms-381771-supplementary/Table S2 Primers used in real-time quantitative RT-PCR..xlsx
