# Supplementary material for: Identification, Characterization, and Expression Patterns of TCP Genes and microRNA319 in Cotton
Source: Int J Mol Sci. 2018 Nov 20;19(11):3655. doi: 10.3390/ijms19113655 (PMC6274894; doi:10.3390/ijms19113655)
Supplement: Supplementary file 1 [file ijms-19-03655-s001.zip › ijms-381771-supplementary/Table S2 Primers used in real-time quantitative RT-PCR..xlsx]

## Sheet: Sheet1
Table S1 Primers used in real-time quantitative RT-PCR.
Gene	Primer	Primer pairs (5′–3′)
U6 snRNA	Forward	GATGACACGCACAAATCGAGAAATG
miR319	Forward	TTGGACTGAAGGGAGCTCCCT
TCP2	Forward	GAAGGAAAGACCGTCACAGCA
	Reverse	TTTGATAAGCCAATCCACAGC
TCP21	Forward	CCAATCTTCAGGGTTTCCAGG
	Reverse	TTGCGAAGTTGAGGTTGTAGTCA
TCP22	Forward	ATGGAAGGAGGAGGAAGTGAT
	Reverse	GAGGGTGAAGAAGAGGAGGAA
TCP37	Forward	GCCTGACTTTGGTCAAATATGGA
	Reverse	CACCCGACAAGGAGGCTAACA
TCP39	Forward	CAACAACCTCGAACGCTAACC
	Reverse	ACAGGAGCCAAACCAGATGAA
TCP46	Forward	TATTCACATTCCCAGCCACAG
	Reverse	GGAAACAGGAACCGTACAACT
TCP54	Forward	TTGCGGAGCTTCCTTCACTTA
	Reverse	GGGATAAACCCGAGTTCTTGC
TCP59	Forward	GATTAAGGGACCGGCGTATTA
	Reverse	CAGAGGCATTTGAAGTGGAGG
UBI1	Forward	TGCTGGGAAACAACTGGAAG
	Reverse	GAAGACGAAGAACAAGGTGAAG
